# Supplementary material for: Maternal and Infant Histo-Blood Group Antigen (HBGA) Profiles and Their Influence on Oral Rotavirus Vaccine (RotarixTM) Immunogenicity among Infants in Zambia
Source: Vaccines (Basel). 2023 Jul 31;11(8):1303. doi: 10.3390/vaccines11081303 (PMC10458424; doi:10.3390/vaccines11081303)
Supplement: Supplementary file 1 [file vaccines-11-01303-s001.zip]

Archive with 2 entries (2 files):
- S1_Supplementary information_Data_12072023.pdf
- S2_Supplementary information_Tables and figures_12072023.pdf
